# Supplementary material for: Interpretable Machine Learning Models and Symbolic Regressions Reveal Transfer of Per- and Polyfluoroalkyl Substances (PFASs) in Plants: A New Small-Data Machine Learning Method to Augment Data and Obtain Predictive Equations
Source: Toxics. 2025 Jul 10;13(7):579. doi: 10.3390/toxics13070579 (PMC12300769; doi:10.3390/toxics13070579)
Supplement: Supplementary file 1 [file toxics-13-00579-s001.zip]

Archive with 1 entries (1 files):
- toxics-3712534-supplementary.pdf
